# Supplementary material for: Activity or connectivity? A randomized controlled feasibility study evaluating neurofeedback training in Huntington’s disease
Source: Brain Commun. 2020 Apr 23;2(1):fcaa049. doi: 10.1093/braincomms/fcaa049 (PMC7425518; doi:10.1093/braincomms/fcaa049)
Supplement: fcaa049_Supplementary_Data [file fcaa049_supplementary_data.zip]

Archive with 5 entries (5 files):
- Original_submission.pdf
- Original_submission_decision_letter.pdf
- Original_submission_response_to_reviewers.pdf
- Revision_1_decision_letter.pdf
- Supplementary_Methods.pdf
